# Supplementary material for: CFTR gene variant detection in moroccan individuals via nanopore long-read sequencing
Source: Front Genet. 2026 Mar 24;17:1769093. doi: 10.3389/fgene.2026.1769093 (PMC13053646; doi:10.3389/fgene.2026.1769093)
Supplement: Supplementary file 1 [file Table1.xlsx]

## Sheet: summary_report
	Total					Filtered/trimmed		Mapped		Depth Overall			Coverage Overall					Depth Exons			Coverage Exons					Depth Introns			Coverage Introns
Sample	Number of reads	Mean length (bp)	Read N50 (bp)	Mean Quality	Bases (Mb)	Passed reads	Passed bases (Mb)	Mapped reads	Mapping rate	Mean depth	Min depth	Max depth	Depth>=1	Depth>=5	Depth>=10	Depth>=50	Depth>=100	Mean depth	Min depth	Max depth	Depth>=1	Depth>=5	Depth>=10	Depth>=50	Depth>=100	Mean depth	Min depth	Max depth	Depth>=1	Depth>=5	Depth>=10	Depth>=50	Depth>=100
F6-II1	28447	4631.5	6382	16.5	131.753	28169	129.413	28102	0.9976	610.98	0	2088	1	1	1	0.96	0.91	659.07	60	1986	1	1	1	1	0.98	638.35	8	2088	1	1	1	0.98	0.95
F1-I1	31587	3902.3	5373	16.1	123.261	31178	120.692	30655	0.9832	527.91	0	1885	1	1	1	0.91	0.86	587.14	26	1459	1	1	1	0.88	0.82	540.27	11	1885	1	1	1	0.9	0.85
FI-I2	129079	3367.4	4302	16.2	434.659	127866	425.044	127670	0.9985	1993.03	0	8600	1	1	1	0.89	0.89	1408.04	19	8595	1	1	1	0.65	0.65	2057.89	3	8600	1	1	1	0.92	0.92
F2-II1	35902	3393.3	4500	16.1	121.825	35544	119.181	34007	0.9568	557.43	0	1171	1	1	1	0.97	0.97	509.07	160	1154	1	1	1	1	1	576.74	5	1171	1	1	1	0.97	0.97
F1-II1	116885	4016.6	5459	16.4	469.478	115955	460.215	115807	0.9987	2226.07	0	17107	1	1	1	0.93	0.81	1065.19	24	16997	1	1	1	0.88	0.84	2395.32	8	17107	1	1	1	0.92	0.8
F3-II1	201256	3116.7	3859	16.3	627.254	199778	612.99	199493	0.9986	2831.32	0	22558	1	1	1	1	0.99	2948.53	206	21524	1	1	1	1	1	2969.39	25	22558	1	1	1	1	1
F5-II1	124848	4031	5491	16.3	503.267	123812	493.617	123470	0.9972	2340.12	0	7959	1	1	1	0.9	0.89	2345.47	11	7912	1	1	1	0.95	0.95	2393.97	1	7959	1	1	1	0.89	0.88
F5-I2	143536	3519.1	4568	16.1	505.122	142049	493.488	141823	0.9984	2359.02	0	7966	1	1	0.98	0.91	0.91	3154.04	8	6892	1	1	0.98	0.97	0.97	2409.24	1	7966	1	1	0.98	0.9	0.9
F4-II1	149969	3011.9	3685	16.2	451.699	148551	440.895	148004	0.9963	2059.79	0	14612	1	1	0.99	0.79	0.79	1416.48	10	13675	1	1	1	0.62	0.62	2211.38	5	14612	1	1	1	0.81	0.81
